# Supplementary material for: Crosslinked Zwitterionic PVA-g-SBMA/PEDOT:PSS Networks for Mechanically Robust All-Solid-State Electrolytes
Source: Polymers (Basel). 2026 Jan 28;18(3):343. doi: 10.3390/polym18030343 (PMC12899714; doi:10.3390/polym18030343)
Supplement: Supplementary file 1 [file polymers-18-00343-s001.zip]

Archive with 1 entries (1 files):
- polymers-4068943-supplementary.pdf
